# Supplementary material for: Metabolic Labeling of Legionaminic Acid in Flagellin Glycosylation of Campylobacter jejuni Identifies Maf4 as a Putative Legionaminyl Transferase
Source: Angew Chem Int Ed Engl. 2021 Oct 27;60(47):24811–6. doi: 10.1002/anie.202107181 (PMC9298399; doi:10.1002/anie.202107181)
Supplement: Supplementary file 2 — Supporting Information [file ANIE-60-24811-s001.xlsx]

## Sheet: Table S1
Table S1 from supporting info of Meng et al. "Metabolic Labeling of Legionaminic acid in Flagellin Glycosylation of Campylobacter jejuni Identifies Maf4 as a Putative Legionaminyl Transferase"
The indicated proteins of C.jejuni strain 11168 were translated to nucleotides to search homologues using tBLASTn in 258 C.jejuni susp. jejuni whole genomes sequences available in the GenBank+EMBL+DDBJ+PDB+RefSeq sequences database. Numbers indicate the percent amino acid identity towards the C.jejuni 11168 proteins.
Description			LegH	LegB	LegC	LegI	LegG	LegF	Maf4
Strains tested with probe 6 are highlighted in yellow			Cj1298	cj1319	Cj1320	cj1327	cj1328	Cj1331	maf4
		Accession nr.	Per. ident	Per. ident	Per. ident	Per. ident	Per. ident	Per. ident	Per. ident
Campylobacter jejuni subsp. jejuni NCTC 11168	complete genome	AL111168.1	100	100	100	100	100	100	100
Campylobacter jejuni strain HF5-4A-4	complete genome	CP007188.1	100	99.38	97.4	100	100	100	99.66
Campylobacter jejuni strain NS4-1-1	complete genome	CP007191.1	98.86	99.69	97.4	100	100	100	95.44
Campylobacter jejuni strain NS4-5-1	complete genome	CP007192.1	98.86	99.69	97.4	100	100	100	96.28
Campylobacter jejuni strain NS4-9-1	complete genome	CP007193.1	98.86	99.69	97.4	100	100	100	97.97
Campylobacter jejuni subsp. jejuni strain 01-1512	complete genome	CP010072.1	100	99.69	97.14	100	100	99.57	87.04
Campylobacter jejuni subsp. jejuni strain 00-0949	complete genome	CP010301.1	100	99.69	97.14	100	100	99.57	87.04
Campylobacter jejuni strain FDAARGOS_263 chromosome	complete genome	CP022077.1	100	100	100	100	100	100	100
Campylobacter jejuni strain FDAARGOS_422 chromosome	complete genome	CP023867.1	100	99.38	97.4	100	100	100	96.28
Campylobacter jejuni strain NCTC 12660 chromosome	complete genome	CP028910.1	98.86	99.69	97.4	100	100	100	100
Campylobacter jejuni strain CFSAN093257 chromosome	complete genome	CP040616.1	100	99.38	96.62	100	100	99.57	93.58
Campylobacter jejuni strain CFSAN096307 chromosome	complete genome	CP047477.1	100	99.38	96.62	100	100	99.57	93.92
Campylobacter jejuni strain CFSAN096302 chromosome	complete genome	CP047480.1	100	99.38	96.62	100	100	99.57	93.92
Campylobacter jejuni strain C203 chromosome	complete genome	CP059966.1	100	98.45	98.96	100	100	97.87	71.47
Campylobacter jejuni strain C201 chromosome	complete genome	CP059967.1	100	98.45	98.96	100	100	97.87	41.86
Campylobacter jejuni strain CJP19-D996 isolate CFSAN091032 chromosome	complete genome	CP066745.1	100	98.45	98.96	100	100	97.87	76.9
Campylobacter jejuni strain CAMSA2038 chromosome	complete genome	CP071459.1	100	99.38	97.4	100	100	100	93.92
Campylobacter jejuni strain CAMSA2002 chromosome	complete genome	CP071460.1	100	99.69	97.4	100	100	100	97.81
Campylobacter jejuni subsp. jejuni strain NCTC10983 genome assembly	chromosome: 1	LR134511.1	100	100	100	100	100	100	100
Campylobacter jejuni subsp. jejuni strain 00-1597	complete genome	CP010306.1	94.68	100	99.74	99.7	99.74	99.57	96.11
Campylobacter jejuni strain YQ2210	complete genome	CP017859.1	70.28	100	99.48	99.7	100	99.57	49.04
Campylobacter jejuni strain YH003 chromosome	complete genome	CP041584.1	100	99.38	98.96	99.7	100	99.57	95.78
Campylobacter jejuni subsp. jejuni D42a	complete genome	CP007751.1	100	98.76	98.7	99.4	100	98.72	99.83
Campylobacter jejuni strain CFSAN032806 chromosome	complete genome	CP023543.1	100	98.45	98.44	99.4	99.74	99.57	96.96
Campylobacter jejuni strain 12567 chromosome	complete genome	CP028909.1	100	99.69	99.22	99.4	100	100	96.62
Campylobacter jejuni strain CFSAN032806 chromosome	complete genome	CP045789.1	100	98.45	98.44	99.4	99.74	99.57	96.96
Campylobacter jejuni strain R18.1301 chromosome	complete genome	CP076504.1	100	98.45	98.7	99.4	100	100	94.59
Campylobacter jejuni strain AR-0415 chromosome	complete genome	CP044167.1	94.68	99.38	98.7	99.1	99.74	99.15	93.23
Campylobacter jejuni strain ZP3204	complete genome	CP017856.1	93.16	99.38	96.83	98.8	99.22	94.89	72.53
Campylobacter jejuni strain FORC_083 chromosome	complete genome	CP028933.1	70.28	100	98.16	98.8	99.48	96.6	86.53
Campylobacter jejuni strain ZS006 chromosome	complete genome	CP048756.1	93.16	98.76	97.89	98.8	99.48	95.74	80.88
Campylobacter jejuni strain ZH006 chromosome	complete genome	CP048763.1	93.16	98.76	97.89	98.8	99.48	95.74	80.88
Campylobacter jejuni strain ZH003 chromosome	complete genome	CP048764.1	93.16	98.76	97.89	98.8	99.48	95.74	80.88
Campylobacter jejuni strain C1922C72 chromosome	complete genome	CP059964.1	93.16	99.69	98.16	98.8	99.48	95.74	87.82
Campylobacter jejuni RM1221	complete genome	CP000025.1	70.28	98.76	98.42	98.2	98.7	97.87	82.54
Campylobacter jejuni subsp. jejuni S3	complete genome	CP001960.1	70.28	98.76	97.37	98.2	98.7	97.87	82.12
Campylobacter jejuni strain CJ074CC443	complete genome	CP012216.1	70.28	99.69	97.4	98.2	98.7	99.57	71.73
Campylobacter jejuni strain FDAARGOS_421 chromosome	complete genome	CP023866.1	70.28	98.76	98.42	98.2	98.7	97.87	82.54
Campylobacter jejuni strain CFSAN054107 chromosome	complete genome	CP028185.1	100	99.69	97.66	98.2	98.7	98.72	94.77
Campylobacter jejuni strain C41 chromosome	complete genome	CP059709.1	100	99.69	97.4	98.2	98.7	98.72	93.5
Campylobacter jejuni strain C219 chromosome	complete genome	CP059965.1	100	99.69	97.4	98.2	98.7	98.72	67.84
Campylobacter jejuni strain C197 chromosome	complete genome	CP059968.1	100	99.69	97.4	98.2	98.7	98.72	68.72
Campylobacter jejuni strain C57 chromosome	complete genome	CP059970.1	100	99.69	97.4	98.2	98.7	98.72	68.37
Campylobacter jejuni strain C34 chromosome	complete genome	CP059971.1	100	99.69	97.4	98.2	98.7	98.72	75.4
Campylobacter jejuni strain C220 chromosome	complete genome	CP059972.1	100	99.69	97.4	98.2	98.7	98.72	68.37
Campylobacter jejuni strain NCTC13265 genome assembly	chromosome: 1	LR134498.1	70.28	98.76	97.37	98.2	98.7	97.87	83.73
Campylobacter jejuni subsp. jejuni R14	complete genome	CP005081.1	93.92	99.38	99.48	97.9	98.44	98.3	91.72
Campylobacter jejuni strain T1-21 genome		CP013116.1	100	98.76	98.7	97.9	98.7	97.02	41.98
Campylobacter jejuni strain TS1218 chromosome	complete genome	CP017860.1	100	99.69	99.22	97.9	98.7	98.3	76.51
Campylobacter jejuni strain FDAARGOS_265 chromosome	complete genome	CP022079.1	100	98.76	98.7	97.9	98.7	97.02	95.61
Campylobacter jejuni subsp. jejuni strain HPC5 chromosome	complete genome	CP032316.1	93.92	99.38	99.48	97.9	98.44	98.3	91.89
Campylobacter jejuni strain D4860 chromosome	complete genome	CP059362.1	100	98.76	98.7	97.9	98.7	97.02	95.6
Campylobacter jejuni strain R19.1007 chromosome	complete genome	CP077635.1	100	100	97.66	97.9	98.18	98.72	94.94
Campylobacter jejuni strain NCTC13257 genome assembly	chromosome: 1	LR134502.1	93.54	99.07	98.42	97.9	98.96	95.32	83.39
Campylobacter jejuni subsp. jejuni strain NCTC12109 genome assembly	chromosome: 1	LR134505.1	100	98.76	98.18	97.9	98.7	97.45	95.61
Campylobacter jejuni strain NCTC12851 genome assembly	chromosome: 1	LR134507.1	93.54	99.07	98.42	97.9	98.96	95.32	83.39
Campylobacter jejuni subsp. jejuni PT14	complete genome	CP003871.4	100	98.76	98.7	97.6	98.96	97.02	95.44
Campylobacter jejuni subsp. jejuni CG8421	complete genome	CP005388.1	69.88	100	99.74	97.6	99.74	99.57	77.74
Campylobacter jejuni 32488	complete sequence	CP006006.1	100	100	97.92	97.6	98.7	99.57	86.55
Campylobacter jejuni subsp. jejuni 00-2538	complete genome	CP006707.2	100	98.76	98.7	97.6	98.96	97.02	95.44
Campylobacter jejuni subsp. jejuni 00-2426	complete genome	CP006708.2	100	98.76	98.7	97.6	98.96	97.02	95.44
Campylobacter jejuni subsp. jejuni 00-2544	complete genome	CP006709.2	100	98.76	98.7	97.6	98.96	97.02	95.44
Campylobacter jejuni subsp. jejuni 00-2425	complete genome	CP006729.2	100	98.76	98.7	97.6	98.96	97.02	95.44
Campylobacter jejuni subsp. jejuni M129	complete genome	CP007749.1	70.28	99.38	98.7	97.6	98.7	99.57	87.04
Campylobacter jejuni strain RM1285	complete genome	CP012696.1	100	98.76	98.44	97.6	98.96	97.02	95.45
Campylobacter jejuni strain WP2202	complete genome	CP014742.1	100	98.76	98.7	97.6	98.96	97.02	93.09
Campylobacter jejuni strain OD267	complete genome	CP014744.1	100	98.76	98.7	97.6	98.96	97.02	43.28
Campylobacter jejuni subsp. jejuni strain MTVDSCj07	complete genome	CP017031.1	100	98.76	98.7	97.6	98.96	97.02	95.45
Campylobacter jejuni subsp. jejuni strain huA17 chromosome	complete genome	CP028372.1	93.54	99.38	98.96	97.6	98.7	97.45	90.52
Campylobacter jejuni strain NCTC 12664 chromosome	complete genome	CP028912.1	100	98.76	98.7	97.6	98.96	97.02	95.44
Campylobacter jejuni subsp. jejuni strain 9090 chromosome	complete genome	CP040016.1	100	98.76	98.7	97.6	98.96	97.02	95.44
Campylobacter jejuni strain BfR-CA-14430 chromosome	complete genome	CP043763.1	100	100	99.74	97.6	98.7	97.87	80.57
Campylobacter jejuni strain AR-0419 chromosome	complete genome	CP044162.1	97.67	99.38	97.4	97.6	98.7	99.57	90.07
Campylobacter jejuni strain CFSAN096306 chromosome	complete genome	CP047478.1	100	98.76	98.7	97.6	98.96	97.02	95.44
Campylobacter jejuni strain CFSAN096305 chromosome	complete genome	CP047479.1	100	98.45	98.7	97.6	98.44	98.3	94.59
Campylobacter jejuni strain CFSAN096296 chromosome	complete genome	CP047484.1	100	98.76	98.7	97.6	98.96	97.02	95.44
Campylobacter jejuni strain 2015D-0201 chromosome	complete genome	CP059365.1	92.78	99.69	98.96	97.6	98.96	97.45	95.44
Campylobacter jejuni subsp. jejuni strain GB26 chromosome	complete genome	CP071585.1	100	100	98.7	97.6	98.44	96.6	77.74
Campylobacter jejuni strain G1 chromosome	complete genome	CP073712.1	100	100	99.74	97.6	98.7	99.15	91.25
Campylobacter jejuni strain R16.4752 chromosome	complete genome	CP076505.1	100	98.45	98.7	97.6	98.7	97.02	95.78
Campylobacter jejuni strain R16.0174 chromosome	complete genome	CP076507.1	100	98.76	98.7	97.6	98.7	97.02	95.27
Campylobacter jejuni X chromosome	complete genome	CP076835.1	100	98.76	98.7	97.6	98.96	97.02	88.89
Campylobacter jejuni strain R16.2162 chromosome	complete genome	CP077633.1	100	98.76	98.7	97.6	98.96	97.02	95.44
Campylobacter jejuni subsp. jejuni IA3902	complete genome	CP001876.1	100	99.38	95.51	97.31	97.66	96.17	78.73
Campylobacter jejuni subsp. jejuni strain YH001	complete genome	CP010058.1	100	99.38	95.25	97.31	97.66	96.17	78.73
Campylobacter jejuni subsp. jejuni strain 00-6200	complete genome	CP010307.1	100	99.38	95.25	97.31	97.66	96.17	91.39
Campylobacter jejuni strain BCW_6920	complete genome	CP017673.1	100	99.38	95.51	97.31	97.66	96.17	78.73
Campylobacter jejuni subsp. jejuni strain ATCC 33560	complete genome	CP019838.1	93.92	99.38	95.25	97.31	98.96	96.6	90.37
Campylobacter jejuni strain YH002	complete genome	CP020776.1	100	98.76	98.7	97.31	99.74	99.17	99.83
Campylobacter jejuni strain FDAARGOS_262 chromosome	complete genome	CP022076.1	93.92	99.38	95.25	97.31	98.96	96.6	90.39
Campylobacter jejuni subsp. jejuni strain NADC 20827 chromosome	complete genome	CP045048.1	93.16	99.69	98.7	97.31	98.96	97.87	91.44
Campylobacter jejuni strain 2016-IZSVE-19-111250 chromosome	complete genome	CP053659.1	100	98.76	98.7	97.31	98.96	97.02	95.44
Campylobacter jejuni strain A14a chromosome	complete genome	CP058295.1	93.16	99.38	98.96	97.31	98.96	97.87	95.61
Campylobacter jejuni strain 2014D-0189 chromosome	complete genome	CP059369.1	100	99.38	95.51	97.31	97.66	96.17	78.73
Campylobacter jejuni subsp. jejuni strain D0133 chromosome	complete genome	CP063085.1	93.92	99.38	95.25	97.31	98.96	96.6	90.37
Campylobacter jejuni strain 2014D-0070 chromosome	complete genome	CP068459.1	100	99.38	95.51	97.31	97.66	96.17	78.73
Campylobacter jejuni strain D7334 chromosome	complete genome	CP068460.1	100	99.38	95.51	97.31	97.66	96.17	78.73
Campylobacter jejuni strain D7330 chromosome	complete genome	CP068461.1	100	99.38	95.51	97.31	97.66	96.17	78.73
Campylobacter jejuni strain D7324 chromosome	complete genome	CP068462.1	100	99.38	95.51	97.31	97.66	96.17	78.73
Campylobacter jejuni strain D7322 chromosome	complete genome	CP068463.1	100	99.38	95.51	97.31	97.66	96.17	78.73
Campylobacter jejuni strain D7328 chromosome	complete genome	CP068464.1	100	99.38	95.51	97.31	97.4	96.17	78.76
Campylobacter jejuni strain D7327 chromosome	complete genome	CP068465.1	100	99.38	95.51	97.31	97.66	96.17	78.73
Campylobacter jejuni strain D7323 chromosome	complete genome	CP068466.1	100	99.38	95.51	97.31	97.66	96.17	78.73
Campylobacter jejuni strain D7319 chromosome	complete genome	CP068467.1	100	99.38	95.51	97.31	97.66	96.17	78.73
Campylobacter jejuni strain D7321 chromosome	complete genome	CP068468.1	100	99.38	95.51	97.31	97.66	96.17	78.73
Campylobacter jejuni strain D7329 chromosome	complete genome	CP068469.1	100	99.38	95.51	97.31	97.66	96.17	78.73
Campylobacter jejuni strain D7316 chromosome	complete genome	CP068470.1	100	99.38	95.51	97.31	97.66	96.17	78.73
Campylobacter jejuni strain D5663 chromosome		CP068471.1	100	99.38	95.51	97.31	97.66	96.17	78.73
Campylobacter jejuni strain D7331 chromosome	complete genome	CP069124.1	100	99.38	88.18	97.31	97.66	96.17	78.73
Campylobacter jejuni genome assembly NCTC11351	chromosome : 1	LN831025.1	93.92	99.38	95.25	97.31	98.96	96.6	90.37
Campylobacter jejuni strain NCTC13268 genome assembly	chromosome: 1	LR134497.1	99.24	99.38	95.25	97.31	98.96	96.6	90.54
Campylobacter jejuni subsp. jejuni strain 35925	complete genome	CP010906.1	70.28	100	99.47	97.01	96.88	94.47	81.31
Campylobacter jejuni strain CJ515CC45	complete genome	CP012210.1	70.28	99.07	96.34	97.01	97.92	98.72	95.14
Campylobacter jejuni strain CJ513CC45	complete genome	CP012213.1	70.28	99.38	97.91	97.01	97.92	98.72	94.02
Campylobacter jejuni strain CJ090CC1332	complete genome	CP012220.1	69.88	99.07	98.68	97.01	97.4	95.74	83.39
Campylobacter jejuni strain CJ018CCUA	complete genome	CP012221.1	92.59	100	99.47	97.01	98.18	96.6	86.91
Campylobacter jejuni strain NCTC12662	complete genome	CP019965.1	70.28	100	99.47	97.01	96.88	94.47	78.06
Campylobacter jejuni subsp. jejuni strain ATCC 35925	complete genome	CP020045.1	70.28	100	99.47	97.01	96.88	94.47	78.06
Campylobacter jejuni strain NCTC 12661 chromosome	complete genome	CP028911.1	70.28	100	99.47	97.01	96.88	94.47	78.06
Campylobacter jejuni subsp. jejuni strain CLB104 chromosome	complete genome	CP034393.1	70.28	98.76	97.63	97.01	96.32	98.3	85.08
Campylobacter jejuni strain 15AR1555 chromosome		CP035891.1	77.56	98.76	97.63	97.01	96.58	98.72	86.27
Campylobacter jejuni strain 15AR0984 chromosome		CP035892.1	70.28	98.76	97.63	97.01	96.58	98.72	86.27
Campylobacter jejuni strain 15AR0919 chromosome		CP035894.1	70.28	98.76	97.63	97.01	96.58	98.72	83.56
Campylobacter jejuni strain 15AR0917 chromosome		CP035895.1	70.28	98.76	97.63	97.01	96.58	98.72	86.27
Campylobacter jejuni strain AR-0412 chromosome	complete genome	CP044173.1	46.09	100	99.22	97.01	98.96	98.72	90.71
Campylobacter jejuni subsp. jejuni strain BP18682 chromosome	complete genome	CP050683.1	99.24	99.69	97.66	97.01	97.92	100	91.22
Campylobacter jejuni strain 129108 chromosome		CP053854.1	99.62	99.07	98.95	97.01	98.18	97.87	87.88
Campylobacter jejuni strain C109 chromosome	complete genome	CP059969.1	92.78	99.69	98.16	97.01	98.44	99.57	84.05
Campylobacter jejuni strain 2014D-0105 chromosome	complete genome	CP063090.1	93.16	99.07	98.68	97.01	98.18	97.42	95.6
Campylobacter jejuni strain CC19PF065 chromosome	complete genome	CP068567.1	93.16	99.38	98.7	97.01	97.66	98.3	81.9
Campylobacter jejuni 4031 genome sequence		HG428754.1	70.28	99.07	96.34	97.01	97.92	98.72	94.26
Campylobacter jejuni strain CJ088CC52	complete genome	CP012214.1	69.48	99.69	98.16	96.71	97.66	98.72	73.59
Campylobacter jejuni strain CJ071CC464	complete genome	CP012217.1	100	100	97.66	96.71	98.7	97.45	95.06
Campylobacter jejuni subsp. jejuni strain MTVDSCj16	complete genome	CP017033.1	100	99.38	98.96	96.71	98.7	98.72	91.05
Campylobacter jejuni strain IF1100	complete genome	CP017863.1	70.28	100	99.74	96.71	98.44	97.45	89.06
Campylobacter jejuni strain BC chromosome	complete genome	CP032522.1	93.54	99.07	98.44	96.71	98.44	98.3	78.25
Campylobacter jejuni subsp. jejuni strain LDG17f chromosome	complete genome	CP040015.1	100	100	97.66	96.71	98.7	98.3	91.89
Campylobacter jejuni strain CFSAN096301 chromosome	complete genome	CP047481.1	69.48	99.69	98.16	96.71	97.92	98.72	73.59
Campylobacter jejuni strain ZS005 chromosome	complete genome	CP048760.1	71.08	99.38	98.7	96.71	98.44	98.3	93.76
Campylobacter jejuni strain ZS004 chromosome	complete genome	CP048761.1	71.08	98.45	97.92	96.71	99.22	97.87	77.4
Campylobacter jejuni strain ZJB023 chromosome	complete genome	CP048765.1	92.59	99.38	97.37	96.71	98.7	98.72	86.61
Campylobacter jejuni strain ZJB021 chromosome	complete genome	CP048767.1	92.59	99.38	97.37	96.71	98.7	98.72	86.61
Campylobacter jejuni strain ZJB020 chromosome	complete genome	CP048769.1	92.59	99.38	97.37	96.71	98.7	98.72	86.61
Campylobacter jejuni strain ZS007 chromosome	complete genome	CP048771.1	61.63	99.38	97.66	96.71	98.7	98.3	83.22
Campylobacter jejuni strain HF5-5-1	complete genome	CP007189.1	93.54	98.76	98.96	96.41	98.44	97.45	73.41
Campylobacter jejuni strain HF5-7-1	complete genome	CP007190.1	93.54	98.76	98.96	96.41	98.44	97.45	73.41
Campylobacter jejuni subsp. jejuni strain 14980A	complete genome	CP017029.1	93.92	100	98.44	96.41	98.7	99.57	89.56
Campylobacter jejuni subsp. jejuni strain MTVDSCj13	complete genome	CP017032.1	100	99.38	97.92	96.41	98.96	98.3	86.7
Campylobacter jejuni strain RM1246-ERRC	complete genome	CP022470.1	93.54	100	97.91	96.41	98.44	97.45	79.23
Campylobacter jejuni strain AR-0414 chromosome	complete genome	CP044169.1	70.28	99.38	97.92	96.41	99.22	99.57	86.53
Campylobacter jejuni strain BfR-CA-12970 chromosome		CP054848.1	93.54	99.38	98.7	96.41	98.44	97.87	87.71
Campylobacter jejuni strain A9a chromosome	complete genome	CP058299.1	100	99.38	97.92	96.41	98.96	97.87	86.03
Campylobacter jejuni strain RM3194	complete genome	CP014344.1	100	99.38	97.92	96.11	98.96	98.3	86.7
Campylobacter jejuni strain BfR-CA-14138 chromosome		CP054847.1	100	98.76	98.7	96.11	99.48	97.45	77.74
Campylobacter jejuni strain SCJK2 chromosome	complete genome	CP038862.1	70.28	95.41	86.97	96	96.09	93.62	90.74
Campylobacter jejuni strain CJ066CC508	complete genome	CP012224.1	33.99	99.69	99.48	95.21	96.33	96.6	83.45
Campylobacter jejuni strain AR-0413 chromosome	complete genome	CP044171.1	69.88	89.66	81.79	81.44	82.29	83.83	60.44
Campylobacter jejuni strain 2017D-0132 chromosome	complete genome	CP047082.1	69.88	89.66	81.79	81.44	82.29	83.83	60.44
Campylobacter jejuni strain CFSAN096297 chromosome	complete genome	CP047482.1	69.48	89.66	81.79	81.44	82.29	83.83	60.44
Campylobacter jejuni strain RM1221 chromosome	complete genome	CP066243.1	72.82	50.63	59.73	56.67	64.34	64.5	49.8
Campylobacter jejuni subsp. jejuni strain RM3197	complete genome	CP012689.1	92.4	30.75	37.17	40.48	35.43	36.56	76.21
Campylobacter jejuni subsp. jejuni strain RM3196	complete genome	CP012690.1	92.4	30.75	37.17	40.48	35.43	36.56	76.17
Campylobacter jejuni subsp. jejuni strain OBT12377 chromosome	complete genome	CP059157.1	92.02	30.75	37.17	40.48	35.43	36.56	76.17
Campylobacter jejuni subsp. jejuni strain OBT12386 chromosome	complete genome	CP059158.1	92.02	30.75	37.17	40.48	35.43	36.56	76.21
Campylobacter jejuni subsp. jejuni strain OBT12393 chromosome	complete genome	CP059159.1	92.02	30.75	37.17	40.48	35.43	36.56	76.17
Campylobacter jejuni subsp. jejuni strain OBT12390 chromosome	complete genome	CP059160.1	92.02	30.75	37.17	40.48	35.43	36.56	76.17
Campylobacter jejuni strain RM1510 chromosome	complete genome	CP071574.1	100	22.43	37.34	40.48	35.43	35.75	58.46
Campylobacter jejuni strain NCTC13266 genome assembly	chromosome: 1	LR134496.1	92.4	30.75	37.17	40.48	35.43	36.56	76.17
Campylobacter jejuni subsp. jejuni 81-176 chromosome	complete genome	CP000538.1	45.7	27.22	37.17	40.18	35.14	36.56	59
Campylobacter jejuni subsp. jejuni 81116	complete genome	CP000814.1	61.63	30.75	37.17	40.18	35.43	33.92	59
Campylobacter jejuni subsp. jejuni ICDCCJ07001	complete genome	CP002029.1	92.4	30.75	37.17	40.18	35.43	36.56	74.35
Campylobacter jejuni strain CJ031CC45	complete genome	CP012211.1	61.63	30.75	37.17	40.18	35.43	33.92	59
Campylobacter jejuni subsp. jejuni strain RM1285	complete genome	CP015209.1	100	22.43	37.34	40.18	34.57	35.75	57.96
Campylobacter jejuni strain FORC_046	complete genome	CP017229.1	100	22.43	37.34	40.18	34.57	35.75	58.46
Campylobacter jejuni subsp. jejuni str. RM3420	complete genome	CP017456.1	100	22.43	37.34	40.18	34.57	35.75	58.46
Campylobacter jejuni strain FDAARGOS_266 chromosome	complete genome	CP022080.1	61.63	30.75	37.17	40.18	35.43	33.92	59
Campylobacter jejuni strain 104 chromosome		CP023343.1	100	98.45	37.17	40.18	35.14	35.29	94.07
Campylobacter jejuni strain D33a chromosome	complete genome	CP058293.1	45.7	27.22	37.17	40.18	35.14	36.56	59
Campylobacter jejuni strain R4B202 chromosome	complete genome	CP063357.1	45.7	27.22	37.17	40.18	35.14	36.56	59
Campylobacter jejuni strain CJP19-D445 isolate CFSAN091031 chromosome	complete genome	CP066746.1	100	22.43	37.34	40.18	34.57	35.75	58.46
Campylobacter jejuni strain RM1245 chromosome	complete genome	CP071519.1	100	22.43	37.34	40.18	34.57	35.75	57.96
Campylobacter jejuni strain RM3147 chromosome	complete genome	CP071575.1	100	22.43	37.34	40.18	34.57	35.75	58.46
Campylobacter jejuni strain R12 chromosome	complete genome	CP071576.1	100	22.55	37.17	40.18	34.57	35.75	58.46
Campylobacter jejuni strain GB18 chromosome	complete genome	CP071577.1	100	22.55	37.17	40.18	34.57	35.75	58.29
Campylobacter jejuni strain R72 chromosome	complete genome	CP071578.1	100	22.43	37.34	40.18	34.57	33.76	58.46
Campylobacter jejuni strain GB03 chromosome	complete genome	CP071579.1	100	22.55	37.17	40.18	34.57	35.75	58.29
Campylobacter jejuni strain R23 chromosome	complete genome	CP071580.1	100	22.55	37.17	40.18	34.57	35.75	58.29
Campylobacter jejuni strain R31 chromosome	complete genome	CP071581.1	100	22.55	37.17	40.18	34.57	35.75	58.29
Campylobacter jejuni strain GB28 chromosome	complete genome	CP071582.1	100	22.43	37.31	40.18	34.57	35.75	58.46
Campylobacter jejuni strain GB60 chromosome	complete genome	CP071583.1	100	22.55	37.17	40.18	34.57	35.75	58.29
Campylobacter jejuni strain R73 chromosome	complete genome	CP071584.1	100	22.55	37.17	40.18	34.57	35.75	58.29
Campylobacter jejuni strain RM1477 chromosome	complete genome	CP071587.1	100	22.43	37.34	40.18	34.57	35.75	58.46
Campylobacter jejuni subsp. jejuni strain GB19 chromosome	complete genome	CP071592.1	98.86	28.67	37.34	40.18	35.43	36.2	58.46
Campylobacter jejuni strain NCTC13255 genome assembly	chromosome: 1	LR134499.1	100	22.55	37.17	40.18	34.57	35.75	58.29
Campylobacter jejuni strain NCTC13261 genome assembly	chromosome: 1	LR134500.1	98.86	26.92	37.34	40.18	35.43	36.2	58.63
Campylobacter jejuni subsp. jejuni F38011	complete genome	CP006851.1	100	31.04	37.34	36.61		32.91	58.19
Campylobacter jejuni strain CJ067CC45	complete genome	CP012206.1	71.49	27.75	37.17	36.61		33.76	57.19
Campylobacter jejuni strain 100 chromosome		CP023446.1	100		37.08	36.61	35.76	33.33	82.35
Campylobacter jejuni strain CJ677CC539	complete genome	CP010457.1	61.63	27.75	37.17	36.31		33.92	44.91
Campylobacter jejuni strain CJ677CC533	complete genome	CP010458.1	61.63	27.75	37.17	36.31		33.92	59.4
Campylobacter jejuni strain CJ677CC047	complete genome	CP010459.1	61.63	27.75	37.17	36.31		33.92	44.91
Campylobacter jejuni strain CJ677CC058	complete genome	CP010460.1	61.63	27.75	37.17	36.31		33.92	59.4
Campylobacter jejuni strain CJ677CC013	complete genome	CP010461.1	61.63	27.75	37.17	36.31		33.92	59.4
Campylobacter jejuni strain CJ677CC100	complete genome	CP010462.1	61.63	27.75	37.17	36.31		33.92	44.91
Campylobacter jejuni strain CJ677CC522	complete genome	CP010463.1	61.63	27.75	37.17	36.31		33.92	59.4
Campylobacter jejuni strain CJ677CC094	complete genome	CP010464.1	61.63	27.75	37.17	36.31		33.92	59.4
Campylobacter jejuni strain CJ677CC008	complete genome	CP010465.1	61.63	27.75	37.17	36.31		33.92	59.4
Campylobacter jejuni strain CJ677CC541	complete genome	CP010466.1	61.63	27.75	37.17	36.31		33.92	59.57
Campylobacter jejuni strain CJ677CC024	complete genome	CP010467.1	61.63	27.75	37.17	36.31		33.92	59.4
Campylobacter jejuni strain CJ677CC064	complete genome	CP010468.1	61.63	27.75	37.17	36.31		33.92	44.91
Campylobacter jejuni strain CJ677CC525	complete genome	CP010469.1	61.63	27.75	37.17	36.31		33.92	59.4
Campylobacter jejuni strain CJ677CC026	complete genome	CP010470.1	61.63	27.75	37.17	36.31		33.92	44.91
Campylobacter jejuni strain CJ677CC519	complete genome	CP010471.1	61.63	27.75	37.17	36.31		33.92	59.4
Campylobacter jejuni strain CJ677CC002	complete genome	CP010472.1	61.63	27.75	37.17	36.31		33.92	44.91
Campylobacter jejuni strain CJ677CC534	complete genome	CP010473.1	61.63	27.75	37.17	36.31		33.92	46.6
Campylobacter jejuni strain CJ677CC536	complete genome	CP010474.1	61.63	27.75	37.17	36.31		33.92	59.4
Campylobacter jejuni strain CJ677CC073	complete genome	CP010475.1	61.63	27.75	37.17	36.31		33.92	44.91
Campylobacter jejuni strain CJ677CC521	complete genome	CP010476.1	61.63	27.75	37.17	36.31		33.92	46.6
Campylobacter jejuni strain CJ677CC526	complete genome	CP010477.1	61.63	27.75	37.17	36.31		33.92	59.4
Campylobacter jejuni strain CJ677CC010	complete genome	CP010478.1	61.63	27.75	37.17	36.31		33.92	44.91
Campylobacter jejuni strain CJ677CC036	complete genome	CP010479.1	61.63	27.75	37.17	36.31		33.92	59.4
Campylobacter jejuni strain CJ677CC524	complete genome	CP010480.1	61.63	27.75	37.17	36.31		33.92	46.6
Campylobacter jejuni strain CJ677CC016	complete genome	CP010481.1	61.63	27.75	37.17	36.31		33.92	44.91
Campylobacter jejuni strain CJ677CC041	complete genome	CP010482.1	61.63	27.75	37.17	36.31		33.92	44.91
Campylobacter jejuni strain CJ677CC535	complete genome	CP010483.1	61.63	27.75	37.17	36.31		33.92	59.4
Campylobacter jejuni strain CJ677CC034	complete genome	CP010484.1	61.63	27.75	37.17	36.31		33.92	44.91
Campylobacter jejuni strain CJ677CC086	complete genome	CP010485.1	61.63	27.75	37.17	36.31		33.92	46.6
Campylobacter jejuni strain CJ677CC095	complete genome	CP010486.1	61.63	27.75	37.17	36.31		33.92	59.4
Campylobacter jejuni strain CJ677CC012	complete genome	CP010487.1	61.63	27.75	37.17	36.31		33.92	59.57
Campylobacter jejuni strain CJ677CC092	complete genome	CP010488.1	61.63	27.75	37.17	36.31		33.92	59.4
Campylobacter jejuni strain CJ677CC530	complete genome	CP010489.1	61.63	27.75	37.17	36.31		33.92	59.4
Campylobacter jejuni strain CJ677CC532	complete genome	CP010490.1	61.63	27.75	37.17	36.31		33.92	59.4
Campylobacter jejuni strain CJ677CC529	complete genome	CP010491.1	61.63	27.75	37.17	36.31		33.92	59.4
Campylobacter jejuni strain CJ677CC531	complete genome	CP010492.1	61.63	27.75	37.17	36.31		33.92	59.4
Campylobacter jejuni strain CJ677CC062	complete genome	CP010493.1	61.63	27.75	37.17	36.31		33.92	44.91
Campylobacter jejuni strain CJ677CC059	complete genome	CP010494.1	61.63	27.75	37.17	36.31		33.92	59.4
Campylobacter jejuni strain CJ677CC538	complete genome	CP010495.1	61.63	27.75	37.17	36.31		33.92	44.91
Campylobacter jejuni strain CJ677CC032	complete genome	CP010496.1	61.63	27.75	37.17	36.31		33.92	48.59
Campylobacter jejuni strain CJ677CC033	complete genome	CP010497.1	61.63	27.75	37.17	36.31		33.92	59.57
Campylobacter jejuni strain CJ677CC537	complete genome	CP010498.1	61.63	27.75	37.17	36.31		33.92	59.4
Campylobacter jejuni strain CJ677CC542	complete genome	CP010499.1	61.63	27.75	37.17	36.31		33.92	59.57
Campylobacter jejuni strain CJ677CC528	complete genome	CP010500.1	61.63	27.75	37.17	36.31		33.92	46.6
Campylobacter jejuni strain CJ677CC520	complete genome	CP010501.1	61.63	27.75	37.17	36.31		33.92	59.4
Campylobacter jejuni strain CJ677CC014	complete genome	CP010502.1	61.63	27.75	37.17	36.31		33.92	44.91
Campylobacter jejuni strain CJ677CC039	complete genome	CP010503.1	61.63	27.75	37.17	36.31		33.92	44.91
Campylobacter jejuni strain CJ677CC085	complete genome	CP010504.1	61.63	27.75	37.17	36.31		33.92	44.91
Campylobacter jejuni strain CJ677CC052	complete genome	CP010505.1	61.63	27.75	37.17	36.31		33.92	44.91
Campylobacter jejuni strain CJ677CC527	complete genome	CP010506.1	61.63	27.75	37.17	36.31		33.92	59.4
Campylobacter jejuni strain CJ677CC078	complete genome	CP010507.1	61.63	27.75	37.17	36.31		33.92	59.4
Campylobacter jejuni strain CJ677CC523	complete genome	CP010508.1	61.63	27.75	37.17	36.31		33.92	59.4
Campylobacter jejuni strain CJ677CC540	complete genome	CP010509.1	61.63	27.75	37.17	36.31		33.92	46.75
Campylobacter jejuni strain CJ677CC040	complete genome	CP010510.1	61.63	27.75	37.17	36.31		33.92	59.4
Campylobacter jejuni strain CJ677CC061	complete genome	CP010511.1	61.63	27.75	37.17	36.31		33.92	44.91
Campylobacter jejuni strain 2012D-9520 chromosome	complete genome	CP059375.1	34	29.03	36.13	36.31		33.92	58.5
Campylobacter jejuni strain CJ017CCUA	complete genome	CP012212.1	60.87	29.48	36.91	36.23		34.22	51
Campylobacter jejuni subsp. jejuni M1	complete genome	CP001900.1	61.63	30.09	37.17	35.71		33.92	59
Campylobacter jejuni subsp. jejuni strain MTVDSCj20	complete genome	CP008787.1	61.63	30.09	37.17	35.71		33.92	59
Campylobacter jejuni strain CJM1cam	complete genome	CP012149.1	61.63	30.09	37.17	35.71		33.92	59
